# Supplementary material for: Concordance of tomographic ultrasound and multiplanar ultrasound in detecting levator ani muscle injury in patients with pelvic organ prolapse
Source: PLoS One. 2018 Jul 6;13(7):e0199864. doi: 10.1371/journal.pone.0199864 (PMC6034800; doi:10.1371/journal.pone.0199864)
Supplement: S1 Data — (XLS) [file pone.0199864.s001.xls]

## Sheet: Sheet1
No	Age	BMI	VaginalParous	Symptoms	LUTS	SigCysto	SigUT	SigRecto	SigPOP	USCysto	USUt	USRecto	SigUSPOP	Area	Ap	RScoreTUI	LScoreTUI	TUIScores	Lavusion	Ravusion	AnyAv	RDep	LDep	Depth	Ballooning	MaxDepth	MajorLAMI	USavulsion
1	42	22.58	1	1	0	1	1	1	1	1	1	1	1	20.36	62.1	2	3	5	1	0	1	6.3	4.7	11	1	6.3	0	0
2	28	22.06	1	0	1	1	0	1	1	0	0	1	1	25.63	62.4	0	2	2	0	0	0	4	4	8	1	4	0	0
3	47	22.89	1	1	0	1	1	1	1	1	1	1	1	25.3	64.3	3	3	6	1	1	2	0	6.8	6.8	1	6.8	0	0
4	53	23.44	1	0	1	0	0	0	0	0	0	0	0	21.02	59	0	0	0	0	0	0	0	0	0	1	0	0	0
5	44	26.62	1	1	1	1	0	1	1	1	0	1	1	23.5	56.8	0	6	6	1	0	1	0	11.4	11.4	1	11.4	1	1
8	55	22.03	1	1	0	1	1	1	1	1	1	1	1	22.62	62.3	3	3	6	1	0	1	2.6	12.3	14.9	1	12.3	1	1
9	82	20.44	1	1	0	1	1	1	1	1	1	0	1	23.81	61.6	0	4	4	1	0	1	4.4	5.2	9.6	1	5.2	0	0
10	54	19.23	1	0	1	0	0	0	0	0	0	0	0	14.43	49.7	0	0	0	0	0	0	0	0	0	0	0	0	0
11	62	26.17	1	0	1	1	0	1	1	1	0	1	1	20	61.5	2	2	4	0	0	0	6	5.6	11.6	1	6	0	0
13	67	20.81	1	1	1	1	1	1	1	1	1	1	1	32.95	83	0	2	2	0	0	0	0	0	0	1	0	0	0
14	71	21.64	1	0	1	0	0	0	0	0	0	0	0	13.76	53.3	0	0	0	0	0	0	0	0	0	0	0	0	0
15	53	24.97	1	0	1	1	0	1	1	1	0	1	1	23.29	65.4	0	2	2	0	0	0	0	7.8	7.8	1	7.8	1	0
33	64	*	1	1	0	1	1	0	1	1	1	0	1	33.29	79.1	4	0	4	0	1	1	10.5	0	10.5	1	10.5	1	1
17	50	*	1	1	0	1	0	1	1	1	0	1	1	23.69	62.7	2	0	2	0	0	0	7.5	0	7.5	1	7.5	1	0
19	31	18.75	1	1	1	1	1	0	1	1	1	0	1	23.28	63.2	6	0	6	0	1	1	12.8	0	12.8	1	12.8	1	1
20	66	25.78	1	1	1	1	1	1	1	1	1	1	1	25.68	67	3	0	3	0	1	1	5.8	0	5.8	1	5.8	0	0
21	65	26.67	1	1	0	1	1	1	1	1	1	1	1	25.8	71.2	0	3	3	1	0	1	0	4.5	4.5	1	4.5	0	0
23	64	20.03	1	0	1	0	0	0	0	0	0	1	1	18.13	62.2	0	4	4	0	0	0	0	6.5	6.5	0	6.5	0	0
24	52	21.79	1	1	0	1	1	1	1	1	1	1	1	34.62	82.2	0	6	6	1	0	1	0	10.3	10.3	1	10.3	1	1
25	62	22.48	1	1	1	1	1	1	1	1	1	1	1	35.53	81.2	0	3	3	1	0	1	0	4.5	4.5	1	4.5	0	0
30	52	19.48	1	1	0	0	1	0	1	0	1	0	1	24.5	63.5	2	3	5	1	0	1	0	8.6	8.6	1	8.6	1	2
18	50	*	1	1	0	0	1	1	1	0	1	1	1	30.1	66.7	3	4	7	1	1	2	9.8	0	9.8	1	9.8	1	2
32	45	*	1	0	1	0	0	0	0	0	0	0	0	20.5	58.2	3	2	5	0	1	1	8	5	13	1	8	1	1
34	42	*	0	0	1	0	0	1	1	0	0	1	1	18.5	57.5	2	0	2	0	0	0	0	0	0	0	0	0	0
35	40	*	1	1	0	1	1	1	1	1	1	0	1	31.82	61.2	0	0	0	0	0	0	0	0	0	1	0	0	0
36	43	23.01	1	0	1	0	0	0	0	0	0	0	0	18.22	55.2	0	2	2	0	0	0	0	10.5	10.5	0	10.5	1	1
37	60	17.58	1	0	1	0	0	0	0	0	0	0	0	21.16	59.9	0	3	3	1	0	1	0	8.2	8.2	1	8.2	1	1
38	57	20.81	0	0	1	0	0	0	0	0	0	0	0	17.7	56.2	0	2	2	0	0	0	0	6	6	0	6	0	0
39	53	22.22	1	0	1	0	0	0	0	0	0	0	0	19.43	58.9	0	0	0	0	0	0	0	3.7	3.7	0	3.7	0	0
40	47	21.83	1	0	1	0	0	0	0	0	0	0	0	20.43	56.1	0	0	0	0	0	0	0	10.8	10.8	1	10.8	1	1
42	31	22.27	1	1	1	1	0	0	1	1	0	0	1	23.8	64.8	0	2	2	0	0	0	0	5.2	5.2	1	5.2	0	0
44	78	22.77	1	1	1	1	1	1	1	1	1	1	1	36.7	77	3	2	5	0	1	1	8.9	6.8	15.7	1	8.9	1	1
45	50	22.31	1	1	0	1	0	0	1	1	0	0	1	20.32	56.8	0	3	3	1	0	1	0	12.2	12.2	1	12.2	1	1
46	67	20	1	1	0	1	0	0	1	1	0	0	1	18.88	54.4	0	2	2	0	0	0	0	6.3	6.3	0	6.3	0	0
47	50	23.12	1	1	0	1	0	0	1	1	0	0	1	23.18	66.5	0	0	0	0	0	0	0	0	0	1	0	0	0
48	47	19.6	1	1	1	1	1	1	1	1	1	1	1	39.5	77.9	5	3	8	1	1	2	12.7	7.6	20.3	1	12.7	1	1
49	49	24.65	1	1	0	0	1	0	1	0	1	0	1	19.9	58.5	0	0	0	0	0	0	0	0	0	0	0	0	0
50	48	22.89	1	1	1	0	0	1	1	0	0	1	1	19.79	59	0	0	0	0	0	0	0	0	0	0	0	0	0
51	44	18.29	1	1	0	1	0	0	1	1	0	0	1	24.92	62.6	0	0	0	0	0	0	4	0	4	1	4	0	0
52	39	20.83	0	0	1	0	0	0	0	0	0	0	0	10.89	38.6	0	2	2	0	0	0	0	6.7	6.7	0	6.7	0	0
55	42	20.96	1	1	1	1	1	1	1	1	1	1	1	31.93	72.6	6	0	6	0	1	1	16.2	0	16.2	1	16.2	1	1
56	67	22.94	1	1	1	1	1	1	1	1	1	1	1	22.76	65.2	6	3	9	1	1	2	12.5	7.3	19.8	1	12.5	1	1
57	45	20.7	1	1	0	0	0	1	1	0	0	1	1	17.27	56	3	5	8	1	1	2	8.6	11.1	19.7	0	11.1	1	2
58	42	22.48	1	1	1	1	0	1	1	1	0	0	1	26.57	64.8	4	3	7	1	1	2	5.5	12.1	17.6	1	12.1	1	2
60	35	23.94	1	0	1	0	0	0	0	0	0	0	0	21.56	57.8	0	0	0	0	0	0	0	0	0	1	0	0	0
61	35	20.08	1	0	1	0	0	0	0	0	0	0	0	15.87	53.9	0	0	0	0	0	0	0	0	0	0	0	0	0
64	54	20.83	0	1	0	0	0	0	0	0	0	0	0	21.24	55.9	0	0	0	0	0	0	0	5.3	5.3	1	5.3	0	0
65	64	19.22	1	1	0	1	1	1	1	1	1	1	1	37.54	87.8	0	3	3	1	0	1	0	12.6	12.6	1	12.6	1	1
66	54	20.08	1	1	1	1	1	1	1	0	1	1	1	17.37	55.6	0	2	2	0	0	0	0	0	0	0	0	0	0
69	46	14.84	1	1	0	0	1	0	1	0	1	0	1	20.21	66.8	0	0	0	0	0	0	0	4.5	4.5	1	4.5	0	0
70	46	26.56	1	1	1	1	1	1	1	1	1	1	1	23.52	71	5	0	5	0	1	1	12	0	12	1	12	1	1
71	50	29.14	1	1	0	1	1	0	1	1	1	0	1	33.77	68.7	2	2	4	0	0	0	6.7	9.4	16.1	1	9.4	1	1
72	32	25.1	1	0	1	1	0	1	1	1	0	1	1	24.69	69.7	2	2	4	0	0	0	0	0	0	1	0	0	2
73	37	20.83	1	1	0	0	1	1	1	0	1	1	1	23.01	67.8	2	0	2	0	0	0	0	0	0	1	0	0	0
74	35	19.05	1	1	0	1	1	0	1	1	1	0	1	25.72	67.6	1	0	1	0	0	0	5.5	0	5.5	1	5.5	0	0
75	33	29.72	0	1	1	1	0	1	1	1	0	1	1	19.95	59.4	2	3	5	1	0	1	0	8	8	0	8	1	1
76	50	22.31	1	1	0	0	1	0	1	0	1	0	1	21.06	57	0	4	4	1	0	1	0	9.5	9.5	1	9.5	1	1
77	42	27.34	1	1	1	0	1	0	1	0	1	0	1	17.64	59.2	0	2	2	0	0	0	0	4.6	4.6	0	4.6	0	0
78	44	21.45	1	1	1	0	1	1	1	0	1	1	1	23.53	62.3	6	0	6	0	1	1	11.4	0	11.4	1	11.4	1	1
79	45	31.65	1	0	1	0	0	1	1	0	0	1	1	20.4	58.6	0	0	0	0	0	0	0	0	0	1	0	0	0
81	34	20.4	1	1	1	1	0	1	1	1	0	1	1	23.09	65.2	0	0	0	0	0	0	0	0	0	1	0	0	0
82	58	24.44	1	1	1	0	0	0	0	0	0	0	0	22.3	61.5	0	2	2	0	0	0	0	6	6	1	6	0	0
83	32	19.23	1	0	1	0	0	0	0	0	0	0	0	23.25	62	0	0	0	0	0	0	5	3	8	1	5	0	0
84	37	21.48	1	1	1	1	0	0	1	1	0	0	1	23	58	0	2	2	0	0	0	0	3.5	3.5	1	3.5	0	0
85	36	19.36	1	1	1	1	0	1	1	1	0	1	1	25.9	69.7	0	3	3	1	0	1	0	8.8	8.8	1	8.8	1	1
86	45	20.32	1	1	0	0	1	1	1	0	1	0	1	22	63	0	6	6	1	0	1	0	21	21	1	21	1	1
87	51	20.81	1	1	1	1	1	1	1	1	1	1	1	27.57	66	6	0	6	0	1	1	13	0	13	1	13	1	1
89	41	22.6	1	1	0	1	1	0	1	1	1	0	1	34.34	75.5	0	0	0	0	0	0	4.3	5.9	10.2	1	5.9	0	0
90	33	28.98	1	1	0	1	0	1	1	1	0	1	1	24.21	68.1	0	0	0	0	0	0	4.4	5.1	9.5	1	5.1	0	0
91	46	24.89	1	1	1	0	1	0	1	0	1	0	1	21	62	4	0	4	0	1	1	13.2	0	13.2	1	13.2	1	1
92	60	20.7	1	1	0	1	1	1	1	1	1	1	1	32.68	78.8	0	3	3	1	0	1	0	13.2	13.2	1	13.2	1	1
93	39	21.37	1	1	1	0	1	0	1	0	1	0	1	20.8	61.2	0	6	6	1	0	1	0	12.23	12.23	1	12.23	1	1
94	47	18.82	1	1	0	0	0	0	0	0	0	0	0	18.5	58.3	0	0	0	0	0	0	0	0	0	0	0	0	0
95	34	24.65	1	1	0	0	0	0	0	0	0	0	0	22	56	0	0	0	0	0	0	5	0	5	1	5	0	0
96	51	23.07	1	1	1	0	0	0	0	0	0	0	0	20.16	59.3	0	0	0	0	0	0	0	0	0	1	0	0	0
99	41	20.55	1	1	1	0	0	0	0	0	0	0	0	24	62	0	0	0	0	0	0	5.5	0	5.5	1	5.5	0	0
100	55	22.43	1	1	0	1	1	1	1	1	1	1	1	28.94	77.5	0	3	3	1	0	1	0	11	11	1	11	1	1
101	50	19.92	1	0	1	0	0	0	0	0	0	0	0	19.6	55	0	0	0	0	0	0	0	5.6	5.6	0	5.6	0	0
102	44	19.56	1	1	1	0	0	0	0	0	0	0	0	19.08	56	0	0	0	0	0	0	0	0	0	0	0	0	0
103	35	26.17	1	1	1	1	1	0	1	1	1	0	1	25.3	70.9	2	2	4	0	0	0	7.4	8.9	16.3	1	8.9	1	1
104	38	31.25	0	1	1	1	1	1	1	1	1	1	1	25.22	64.5	0	2	2	0	0	0	0	8.1	8.1	1	8.1	1	1
105	64	23.9	1	1	0	0	1	0	1	0	1	0	1	25.6	68.4	2	2	4	0	0	0	5.6	6.8	12.4	1	6.8	0	0
106	44	22.43	1	1	1	0	1	0	1	0	1	0	1	22.2	60.3	1	0	1	0	0	0	0	0	0	1	0	0	0
107	39	17.75	1	0	1	0	0	0	0	0	0	0	0	16.58	53.2	0	0	0	0	0	0	0	0	0	0	0	0	0
108	32	19.92	0	0	1	0	0	0	0	0	0	0	0	20.67	59.7	0	0	0	0	0	0	0	0	0	1	0	0	0
109	40	17.72	0	1	0	1	0	1	1	1	0	1	1	28.7	72.9	0	2	2	0	0	0	0	6.8	6.8	1	6.8	0	0
110	82	23.92	1	1	1	1	1	1	1	1	1	1	1	40.5	86.6	2	0	2	0	0	0	6.8	0	6.8	1	6.8	0	0
111	52	21.37	1	1	0	1	1	1	1	1	1	1	1	32.15	75	0	3	3	1	0	1	0	7.6	7.6	1	7.6	1	0
112	50	23.05	0	1	0	1	0	0	1	1	1	0	1	26.12	72.5	0	2	2	0	0	0	0	7.9	7.9	1	7.9	1	0
113	51	21.64	1	0	1	0	0	0	0	0	0	0	0	19.34	54	0	0	0	0	0	0	0	0	0	0	0	0	0
114	52	20.89	1	1	1	1	0	0	1	1	0	0	1	20.14	55	0	2	2	0	0	0	0	8.7	8.7	1	8.7	1	1
115	44	19.47	0	1	0	0	1	0	1	0	1	0	1	23.31	67.4	0	2	2	0	0	0	0	6.6	6.6	1	6.6	0	0
116	64	26.04	1	1	0	1	0	0	1	1	0	0	1	21.84	69.3	0	0	0	0	0	0	0	0	0	1	0	0	0
117	44	19.31	1	1	1	0	1	0	1	0	1	0	1	17.29	52.7	0	5	5	1	0	1	0	18.2	18.2	0	18.2	1	1
118	62	22.6	1	1	0	1	1	0	1	1	1	0	1	22.5	64.5	2	2	4	0	0	0	10.3	10.6	20.9	1	10.6	1	2
119	46	24.89	1	0	1	0	0	0	0	0	0	0	0	20.88	61.3	0	0	0	0	0	0	0	0	0	1	0	0	0
120	36	23.42	1	1	0	1	0	0	1	1	0	0	1	24.15	66.6	0	2	2	0	0	0	6	6.3	12.3	1	6.3	0	0
121	45	21.09	1	1	1	1	0	0	1	1	0	0	1	21.9	57.9	0	4	4	1	0	1	0	13.9	13.9	1	13.9	1	1
122	53	20.57	1	1	0	1	1	1	1	1	1	1	1	30.86	76.6	6	0	6	0	1	1	12	0	12	1	12	1	1
123	49	23.44	1	1	0	0	0	0	0	0	0	1	1	20.77	55.8	1	3	4	1	0	1	4.6	10.2	14.8	1	10.2	1	1
124	35	23.05	1	1	1	1	1	1	1	1	1	1	1	25.67	67.5	2	2	4	0	0	0	5.5	7.2	12.7	1	7.2	1	0
125	49	20.43	1	0	1	0	1	0	1	0	1	0	1	20.81	62.6	0	0	0	0	0	0	0	0	0	1	0	0	0
126	56	22.86	1	1	1	1	1	0	1	1	1	0	1	19.3	57.5	0	3	3	1	0	1	0	10.4	10.4	0	10.4	1	1
127	31	17.58	0	0	1	0	0	0	0	0	0	0	0	11.91	42.4	0	0	0	0	0	0	0	0	0	0	0	0	0
128	37	23.31	0	0	1	0	0	0	0	0	0	0	0	14.35	47.7	0	0	0	0	0	0	0	0	0	0	0	0	0
129	41	21.64	1	0	1	0	0	0	0	0	0	0	0	14.53	56.1	0	0	0	0	0	0	0	0	0	0	0	0	0
130	47	24.97	1	0	1	0	0	0	0	0	0	0	0	22.22	62	0	0	0	0	0	0	0	0	0	1	0	0	0
131	41	20.43	1	1	0	0	0	0	0	0	0	0	0	21.3	60.5	2	0	2	0	0	0	3	0	3	1	3	0	0
132	41	22.31	0	0	1	0	0	0	0	0	1	0	1	18	59	0	0	0	0	0	0	0	0	0	0	0	0	0
133	45	21.63	1	0	1	0	0	0	0	0	0	0	0	20.41	61.7	0	0	0	0	0	0	0	0	0	1	0	0	0
134	53	22.89	1	0	1	1	0	1	1	1	0	1	1	25.32	62.7	0	0	0	0	0	0	0	0	0	1	0	0	0
135	49	23.44	1	0	1	0	0	0	0	0	0	1	1	20.23	59	0	2	2	0	0	0	0	0	0	1	0	0	0
136	42	21.72	1	0	1	0	0	0	0	0	0	0	0	17.64	59.1	0	0	0	0	0	0	0	0	0	0	0	0	0
137	46	22.66	1	0	1	0	0	0	0	0	0	0	0	20.9	59	0	0	0	0	0	0	0	0	0	1	0	0	0
138	50	22.31	1	1	0	0	0	0	0	0	0	0	0	21.36	59.1	0	0	0	0	0	0	0	0	0	1	0	0	0
139	48	18.82	1	0	1	0	0	0	0	0	0	0	0	16.25	48.8	0	3	3	1	0	1	0	9.9	9.9	0	9.9	1	1
140	44	21.45	1	0	1	0	0	0	0	0	0	0	0	22.04	61.5	0	2	2	0	0	0	0	5.9	5.9	1	5.9	0	0
141	47	23.81	1	0	1	0	0	0	0	0	0	0	0	12.02	38.5	0	0	0	0	0	0	0	0	0	0	0	0	0
142	63	19.63	1	1	1	0	0	0	0	0	0	0	0	13.18	45.4	0	0	0	0	0	0	0	4	4	0	4	0	0
143	45	20.89	1	0	1	0	0	0	0	0	0	0	0	19.11	55	0	0	0	0	0	0	0	0	0	0	0	0	0
144	64	26.04	1	0	1	0	0	0	0	0	0	0	0	20.19	58	0	0	0	0	0	0	0	0	0	1	0	0	0
145	50	19.92	1	0	1	0	0	0	0	0	0	0	0	17.5	56	0	0	0	0	0	0	0	0	0	0	0	0	0
146	47	18.82	1	0	1	0	0	0	0	0	0	0	0	13.24	44.8	0	0	0	0	0	0	0	0	0	0	0	0	0
147	49	20.55	1	0	1	0	0	0	0	0	0	0	0	15	46.9	0	0	0	0	0	0	0	0	0	0	0	0	0
210	49	20.81	1	0	1	0	0	0	0	0	0	0	0	*	*	0	0	0	0	0	0	0	0	0	0	0	0	0
211	62	22.58	1	0	1	0	0	0	0	0	0	0	0	*	*	0	0	0	0	0	0	0	0	0	0	0	0	0
212	48	22.06	1	0	1	0	0	0	0	0	0	0	0	*	*	0	0	0	0	0	0	0	0	0	0	0	0	0
213	53	22.89	1	0	1	0	0	0	0	0	0	0	0	*	*	0	0	0	0	0	0	0	0	0	0	0	0	0
214	39	23.44	1	0	1	0	0	0	0	0	0	0	0	*	*	0	0	0	0	0	0	0	0	0	0	0	0	0
215	54	26.62	1	0	1	0	0	0	0	0	0	0	0	*	*	0	0	0	0	0	0	0	0	0	0	0	0	0
216	75	22.03	1	0	1	0	0	0	0	0	0	0	0	*	*	0	0	0	0	0	0	0	0	0	0	0	0	0
217	56	20.44	1	0	1	0	0	0	0	0	0	0	0	*	*	0	0	0	0	0	0	0	0	0	0	0	0	0
218	45	19.23	1	0	1	0	0	0	0	0	0	0	0	*	*	0	0	0	0	0	0	0	0	0	0	0	0	0
219	50	26.17	1	0	1	0	0	0	0	0	0	0	0	*	*	0	0	0	0	0	0	0	0	0	0	0	0	0
220	49	20.81	1	0	1	0	0	0	0	0	0	0	0	*	*	0	0	0	0	0	0	0	0	0	0	0	0	0
Sum	6558	2861.92	122	80	92	57	49	46	77	55	51	45	81	2813.46	7708.4	112	172	284	30	17	47	293.3	518.93	812.23	89	692.33	46	48
Count	135	129	135	135	135	135	135	135	135	135	135	135	135	124	124	135	135	135	135	135	135	135	135	135	135	135	135	135
Counta	134	134	134	134	134	134	134	134	134	134	134	134	134	134	134	134	134	134	134	134	134	134	134	134	134	134	134	134
Percent	4894.03	2135.76	91.0448	59.7015	68.6567	42.5373	36.5672	34.3284	57.4627	41.0448	38.0597	33.5821	60.4478	2099.6	5752.54	83.5821	128.358	211.94	22.3881	12.6866	35.0746	218.881	387.261	606.142	66.4179	516.664	34.3284	35.8209
Max	82	31.65	1	1	1	1	1	1	1	1	1	1	1	40.5	87.8	6	6	9	1	1	2	16.2	21	21	1	21	1	2
Min	28	14.84	0	0	0	0	0	0	0	0	0	0	0	10.89	38.5	0	0	0	0	0	0	0	0	0	0	0	0	0
Mean	48.5778	22.1854	0.903704	0.592593	0.681481	0.422222	0.362963	0.340741	0.57037	0.407407	0.377778	0.333333	0.6	22.6892	62.1645	0.82963	1.27407	2.1037	0.222222	0.125926	0.348148	2.17259	3.84393	6.01652	0.659259	5.12837	0.340741	0.355556
SD	10.7325	2.77689	0.296096	0.493182	0.467637	0.495753	0.482645	0.475724	0.496867	0.493182	0.486637	0.47316	0.491723	5.73601	8.87771	1.6094	1.61813	2.30921	0.417288	0.333001	0.564081	3.9335	4.69893	6.03001	0.475724	5.00747	0.475724	0.566037
Median	47	22.03	1	1	1	0	0	0	1	0	0	0	1	21.87	61.5	0	0	2	0	0	0	0	0	5.5	1	5.2	0	0
QRS25	42	20.43	1	0	0	0	0	0	0	0	0	0	0	19.5575	56.95	0	0	0	0	0	0	0	0	0	0	0	0	0
QRS75	53	23.42	1	1	1	1	1	1	1	1	1	1	1	25.24	66.725	1	2	4	0	0	1	4.15	7	10.5	1	8.85	1	1
